# Supplementary material for: Accelerated Aging Characterizes the Early Stage of Alzheimer’s Disease
Source: Cells. 2022 Jan 11;11(2):238. doi: 10.3390/cells11020238 (PMC8774248; doi:10.3390/cells11020238)
Supplement: Supplementary file 1 [file cells-11-00238-s001.zip]

Archive with 1 entries (1 files):
- cells-1426539-supplementary.pdf
